# Supplementary material for: Integrated Diagnostic Approach Using Basophil Activation Test and IgE Assays for Shrimp and Prawn Allergy
Source: Medicina (Kaunas). 2025 Jun 5;61(6):1040. doi: 10.3390/medicina61061040 (PMC12195042; doi:10.3390/medicina61061040)
Supplement: Supplementary file 1 [file medicina-61-01040-s001.zip]

Archive with 1 entries (1 files):
- medicina-3605778-supplementary.docx
